# Supplementary material for: Semisynthetic Derivatives of Selected Amaryllidaceae Alkaloids as a New Class of Antimycobacterial Agents
Source: Molecules. 2021 Oct 4;26(19):6023. doi: 10.3390/molecules26196023 (PMC8512562; doi:10.3390/molecules26196023)
Supplement: Supplementary file 1 [file molecules-26-06023-s001.zip]

Archive with 1 entries (1 files):
- molecules-1392146-supplementary.pdf
